# Supplementary material for: Genomics Reveals Complex Population History and Unexpected Diversity of Eurasian Otters (Lutra lutra) in Britain Relative to Genetic Methods
Source: Mol Biol Evol. 2023 Sep 15;40(11):msad207. doi: 10.1093/molbev/msad207 (PMC10630326; doi:10.1093/molbev/msad207)
Supplement: msad207_Supplementary_Data [file msad207_supplementary_data.zip]

Archive with 3 entries (3 files):
- EurasianOtter_PopGen.html
- SM1.xlsx
- SM2.pdf
