# Supplementary material for: Genomics Reveals Complex Population History and Unexpected Diversity of Eurasian Otters (Lutra lutra) in Britain Relative to Genetic Methods
Source: Mol Biol Evol. 2023 Sep 15;40(11):msad207. doi: 10.1093/molbev/msad207 (PMC10630326; doi:10.1093/molbev/msad207)
Supplement: msad207_Supplementary_Data [file msad207_supplementary_data.zip › SM1.xlsx]

## Sheet: Sample info
Otter ID	UWCref	Population	Sex	Lifestage	Date of Collection	Date of Preservation	Latitude	Longitude	Number of raw reads (M)	Raw reads GC %	Number of reads mapped	Breadth of coverage	Depth of coverage
mLutLut67	3636	North	Male	Adult	2019-02-16	2019-11-08	56.4711	-6.0141	303.1	0.45	285772342	0.807965	16.3863
mLutLut47	3579	Wales	Male	Adult	2019-03-17	2019-06-19	51.9361	-3.37744	324.6	0.44	309401273	0.865664	17.3104
mLutLut36	3496	SWEng	Male	Adult	2016-02-14	2019-03-20	50.3757	-4.95438	330.4	0.42	319053574	0.86045	17.7957
mLutLut94	3786	SWEng	Female	Adult	2020-03-16	2020-11-11	51.2126	-3.57049	335.6	0.46	318669516	0.853962	18.048
mLutLut7	2848	SWEng	Male	Juvenile	2016-02-28	2016-09-01	50.4125	-4.3334	348.7	0.42	337083344	0.799793	18.2963
mLutLut51	3597	Wales	Male	Adult	2019-02-10	2019-09-18	52.8534	-4.49336	340.9	0.46	323100779	0.958411	18.6056
mLutLut59	3616	Wales	Female	Adult	2019-08-28	2019-11-06	51.8598	-4.10267	352.5	0.44	335006866	0.841938	19.2657
mLutLut85	3722	East	Male	Adult	2020-01-26	2020-02-26	52.3676	0.0651073	356.6	0.48	332614470	0.936208	19.4148
mLutLut6	2846	SWEng	Male	Adult	2016-03-06	2016-09-01	50.133	-5.50062	379.1	0.42	363003822	0.886626	19.7975
mLutLut57	3614	Wales	Male	Adult	2019-04-24	2019-10-02	51.6053	-3.80111	360	0.48	331529404	0.895875	19.827
mLutLut19	3378	East	Male	Adult	2018-06-04	2018-10-04	52.0842	-0.736103	374	0.45	356003121	0.833197	20.5482
mLutLut29	3435	North	Male	Adult	2018-11-11	2019-01-10	54.366	-2.72391	385.8	0.44	368908550	0.828728	20.9279
mLutLut39	3533	SWEng	Male	Adult	2017-10-06	2019-04-10	50.3516	-5.09525	383.5	0.44	371048393	0.913458	20.929
mLutLut27	3416	North	Male	Adult	2018-11-10	2018-11-20	56.3913	-5.52703	381.7	0.43	373462991	0.902794	20.9475
mLutLut58	3615	Wales	Male	Adult	2019-02-02	2019-11-21	51.9874	-3.81594	392.7	0.48	363319591	0.884135	21.4202
mLutLut95	3795	North	Male	Adult	2020-08-21	2020-11-09	57.2962	-6.15972	406.3	0.47	378648327	0.887351	21.9605
mLutLut68	3637	North	Male	Adult	2019-02-01	2019-11-12	56.6948	-5.57174	393.7	0.51	364052733	0.9409	22.1676
mLutLut74	3670	East	Male	Adult	2019-10-27	2019-12-04	52.2762	0.148809	393.2	0.51	364124274	0.881493	22.3486
mLutLut87	3745	Wales	Male	Adult	2019-09-08	2020-03-05	51.6581	-4.92516	399.3	0.5	370287472	0.936239	22.358
mLutLut42	3555	Wales	Male	Adult	2019-03-21	2019-05-15	52.4175	-3.34828	395.4	0.48	374110990	0.961667	22.426
mLutLut64	3632	East	Male	Juvenile	2019-03-26	2019-11-05	52.2401	1.59295	412.4	0.46	387701397	0.86078	22.6308
mLutLut72	3661	North	Male	Adult	2019-10-07	2019-12-11	54.261	-2.75219	401.3	0.51	366061284	0.919745	22.8034
mLutLut86	3735	North	Male	Adult	2019-09-05	2020-09-30	56.1202	-3.3832	423.2	0.5	392038715	0.898593	23.7442
mLutLut21	3385	East	Female	Juvenile	2018-08-12	2018-10-03	52.9481	0.859306	427.3	0.5	394921033	0.94049	23.9754
mLutLut34	3465	North	Male	Adult	2018-11-04	2019-02-20	57.6588	-3.25187	428	0.49	398123506	0.892176	24.2835
mLutLut9	3071	SWEng	Male	Adult	2017-05-01	2017-06-07	50.7488	-3.28588	457.7	0.43	442691804	0.863008	25.0296
mLutLut62	3626	North	Male	Adult	2019-04-06	2019-10-23	57.2674	-5.75981	437.5	0.49	410002113	0.97397	25.1294
mLutLut90	3767	East	Male	Adult	2019-10-28	2020-09-22	51.6527	-1.17026	449.6	0.52	409802192	0.870364	25.6969
mLutLut88	3752	Wales	Male	Juvenile	2020-02-04	2020-10-07	52.9703	-3.155	460.7	0.47	432339838	0.909725	25.8887
mLutLut63	3631	East	Female	Adult	2019-07-03	2019-10-31	51.7738	0.58399	478.4	0.49	441604413	0.903954	26.6087
mLutLut70	3650	North	Male	Adult	2018-11-17	2019-11-19	56.3181	-6.24142	489.7	0.5	450888589	0.981471	27.8985
mLutLut43	3557	North	Male	Adult	2019-01-15	2019-05-30	57.2354	-2.53506	511.5	0.43	484145792	0.963131	28.1561
mLutLut89	3757	Wales	Male	Adult	2020-02-25	2020-10-14	53.2018	-4.098	506.2	0.51	462800732	0.909124	29.067
mLutLut25	3412	Wales	Male	Adult	2018-10-19	2018-11-14	52.1526	-4.33668	531	0.51	491874260	0.913147	30.0041
mLutLut79	3699	North	Female	Adult	2020-01-09	2020-01-22	57.6695	-4.07379	501.6	0.51	474346549	0.874446	30.1334
mLutLut78	3697	East	Male	Adult	2019-11-29	2020-01-22	52.2413	-0.263141	510.3	0.54	467291607	0.846154	30.2545
mLutLut77	3693	SWEng	Male	Adult	2019-12-01	2020-01-29	50.7062	-3.35067	512.6	0.54	470438311	0.887382	30.3769
mLutLut54	3603	Wales	Male	Adult	2019-04-11	2019-09-26	53.0838	-4.29919	524	0.53	486172392	0.972543	30.6557
mLutLut82	3711	North	Male	Adult	2019-12-03	2020-02-12	54.4549	-0.563774	552	0.5	513390314	0.843608	32.9206
mLutLut93	3781	East	Male	Adult	2019-02-25	2020-09-30	51.1475	-0.970615	560	0.54	509153160	0.850522	32.997
mLutLut75	3680	Wales	Male	Adult	2019-11-16	2019-12-18	52.0247	-4.25855	589.1	0.52	540120558	0.853826	34.672
mLutLut5	2768	SWEng	Male	Adult	2016-02-04	2016-05-04	50.7096	-4.43175	588.1	0.51	549683691	0.970194	34.692
mLutLut92	3779	East	Male	Juvenile	2019-03-11	2020-11-11	51.4369	-1.38584	628.3	0.54	572012828	0.90003	37.1388
mLutLut81	3708	East	Male	Adult	2019-03-17	2020-02-04	51.8421	0.607631	661.3	0.5	629411821	0.935153	39.8302
mLutLut83	3718	East	Male	Adult	2020-01-28	2020-02-26	51.7676	0.487121	668.6	0.52	622912004	0.935796	40.0449

## Sheet: Depth of coverage by scaffold
Otter ID	LR738403.1	LR738404.1	LR738405.1	LR738406.1	LR738407.1	LR738408.1	LR738409.1	LR738410.1	LR738411.1	LR738412.1	LR738413.1	LR738414.1	LR738415.1	LR738416.1	LR738417.1	LR738418.1	LR738419.1	LR738420.1	LR738421.1	LR738422.1	CACRWI020000001.1	CACRWI020000002.1	CACRWI020000003.1	CACRWI020000004.1	CACRWI020000005.1	CACRWI020000006.1	CACRWI020000007.1	CACRWI020000008.1	CACRWI020000009.1	CACRWI020000010.1	CACRWI020000011.1	CACRWI020000012.1	CACRWI020000013.1	CACRWI020000014.1	CACRWI020000015.1	CACRWI020000016.1	CACRWI020000017.1	CACRWI020000018.1	CACRWI020000019.1	CACRWI020000020.1	CACRWI020000021.1	CACRWI020000022.1	CACRWI020000023.1	LR822067.1
mLutLut19	20.7478	20.8145	17.8734	18.4587	19.8057	19.5705	22.9425	21.7054	17.8119	18.0426	18.8347	24.9207	19.2688	19.8779	33.1809	22.1009	19.4386	22.5147	11.1941	19.744	59.0458	295.123	30.0567	48.2918	25.619	48.1703	666.448	100.816	65.3634	73.0124	26.7937	45.5891	106.096	648.357	48.8473	38.9635	59.898	250.958	36.8649	78.5358	8.36986	63.7328	1378.35	20251.7
mLutLut21	22.4564	20.0886	18.0245	20.334	19.466	20.4056	28.9607	25.7247	20.188	21.1686	20.6557	32.2232	23.491	27.096	54.038	29.8549	26.5027	34.0614	20.7053	3.02379	36.5403	86.5046	18.6201	42.4864	23.6145	44.9674	216.236	94.3641	101.182	151.767	35.9256	40.3276	120.16	818.584	42.49	31.3282	56.2774	54.1374	2.44006	62.114	6.97598	69.4472	3996.78	3789.41
mLutLut25	28.8539	27.7945	21.4103	24.888	23.8125	26.0341	34.3571	30.5502	25.6401	26.3975	24.8061	44.849	29.8498	34.1551	59.1432	39.0806	38.1132	45.5405	13.9793	32.618	73.3483	677.014	45.5554	92.9922	46.9683	78.362	286.113	308.789	399.581	68.8244	570.849	67.0046	127.914	1314.99	78.6059	50.2089	88.0865	39.9025	41.7296	85.0078	19.5862	69.66	5745.95	1743.9
mLutLut27	22.8919	23.2081	19.2841	19.8222	21.2791	21.1472	21.5037	21.1735	19.0904	19.1119	19.5243	21.1551	20.1854	19.4645	24.863	22.024	19.2469	24.3377	12.1543	19.1156	65.4699	400.054	36.6973	56.9921	30.3764	57.2235	327.376	114.495	83.848	95.1678	28.3833	51.2811	89.0876	331.702	58.9886	43.5865	74.0861	91.5344	44.6648	113.118	10.8015	80.1748	209.619	7134.3
mLutLut29	22.1894	22.22	19.1639	19.7815	20.9438	20.7503	21.8602	21.3272	18.8792	18.8607	19.5266	22.5475	19.7483	19.8569	26.125	22.5646	20.1342	26.3583	11.7869	19.7462	59.3503	209.01	30.8912	43.1283	13.1328	45.9142	577.147	59.8338	79.5853	46.1393	64.9781	42.2237	76.044	406.865	27.7861	11.2794	44.1701	249.575	33.3642	63.5748	7.4149	61.4284	602.942	19841.1
mLutLut34	23.3648	22.321	18.4046	21.2904	20.928	21.5341	28.6219	25.3435	20.8151	21.3024	20.6765	34.5769	24.3978	24.9609	44.7749	30.6234	28.5399	36.2273	11.5855	21.9123	55.3902	649.352	34.2422	115.739	52.2267	86.1131	290.127	276.216	165.689	61.5604	111.097	64.2701	99.7008	882.078	59.3341	24.9577	138.142	59.032	30.9424	57.5369	17.4014	69.6374	3774.74	4113.59
mLutLut36	19.6324	20.2157	16.9122	16.8612	18.6165	18.2303	17.8935	17.7495	16.172	16.2036	17.0453	17.4411	16.6437	16.3479	19.0089	17.8454	15.9752	20.5742	10.4576	16.566	59.5518	237.697	31.5236	52.095	27.1241	51.3901	384.947	115.327	78.8064	82.7134	31.4744	45.6732	72.059	177.908	53.3325	39.2754	66.1383	114.766	38.1654	79.6756	8.26562	58.0546	235.334	8979.72
mLutLut39	21.8834	21.9704	18.6651	19.6202	20.7182	20.3932	21.8718	21.0975	18.6556	18.8303	19.2106	22.2256	20.1445	19.8105	27.0208	24.0718	20.1613	26.392	11.6293	18.7063	56.4348	274.941	32.3231	52.3888	30.152	51.3836	672.382	110.785	66.1256	44.0099	36.2581	46.6154	113.79	758.756	54.8812	37.546	69.6655	246.965	37.7136	76.0538	9.72282	74.21	551.855	20391.2
mLutLut42	21.9899	21.6734	17.5824	19.5455	19.9064	20.2898	25.1413	23.0911	19.3924	19.7732	19.3867	29.2853	21.7927	23.8759	42.6787	26.6546	24.4349	31.3255	11.1785	20.9578	61.4736	599.844	37.5017	126.408	61.4043	86.4252	384.818	292.808	238.155	127.443	127.111	59.7554	99.7984	668.342	73.9154	39.4833	124.596	55.2555	35.5178	72.0398	21.8703	76.953	2386.82	3756.96
mLutLut43	30.6476	31.6658	26.8134	26.5617	29.0056	28.5466	28.8757	28.0286	25.4339	25.4541	26.7204	28.9394	26.3924	26.3132	31.901	27.2341	26.3546	32.693	15.9815	26.5719	92.9544	428.585	50.1882	119.718	56.7867	97.4928	346.765	240.589	159.542	81.9767	103.48	79.6864	102.09	394.615	91.5345	67.3736	108.432	70.8972	60.1433	121.891	15.6704	75.086	1239.64	4290.95
mLutLut47	18.5767	18.4161	15.6187	16.1344	17.5632	17.035	17.773	17.4937	15.6876	15.7221	16.234	18.0456	16.6523	16.3698	21.0815	19.1027	16.9466	20.4186	9.87456	14.9737	46.368	347.178	27.5514	48.4929	28.0413	45.5338	562.016	101.841	76.6831	83.7081	27.6996	39.6153	108.869	239.585	48.6249	31.8772	69.3363	189.461	30.2287	60.1821	10.7735	63.1532	412.795	15448.9
mLutLut5	32.7697	30.7348	24.2632	30.6669	29.5218	29.7505	37.331	32.6545	32.081	32.193	28.1623	45.0162	35.7169	37.7626	58.7623	48.8253	46.7328	60.3755	15.6608	32.8046	94.6627	1479.72	66.4013	462.782	220.909	266.106	1010.92	1338.91	525.937	147.967	638.865	154.766	163.001	880.704	177.919	65.0417	404.98	23.2067	34.9342	73.1119	60.0547	124.043	4671.8	193.531
mLutLut51	18.6286	17.998	15.6394	16.6635	17.6461	17.3067	20.4858	19.438	16.3132	16.477	16.6055	23.3157	17.6134	18.9306	32.0629	21.175	18.5974	24.2398	9.74289	16.3272	44.9876	345.307	28.7573	54.2046	34.402	50.161	598.176	113.786	66.5063	39.8119	40.7634	42.7623	92.7874	530.894	51.672	30.696	64.2912	203.229	30.1877	55.584	15.1917	70.5964	753.887	16809.6
mLutLut54	29.5152	25.5743	19.2611	27.1208	22.5878	24.7409	34.2932	29.1695	27.6083	29.3098	24.096	42.201	32.5634	35.6743	59.3882	46.8325	46.7173	57.1634	12.5	30.1516	58.6218	945.641	49.1342	293.328	131.111	144.766	675.058	579.48	1153.72	271.03	590.018	81.1237	107.945	626.782	103.324	39.4078	215.983	55.1847	24.064	39.8836	47.0965	71.6197	6058.88	3672.22
mLutLut57	19.0088	18.1397	15.8225	17.1764	17.3896	17.5485	23.3685	21.6652	16.6548	17.0745	17.2013	27.7286	19.1929	21.0703	45.0015	22.6175	20.1099	27.3978	10.0297	17.8167	42.373	302.046	24.6851	42.5177	25.8118	43.341	308.417	100.23	51.2268	35.9732	24.3919	38.5398	111.113	431.723	42.8907	28.7787	53.2714	89.9857	27.8675	54.8648	9.34042	58.2369	2367.25	7423.6
mLutLut58	20.4217	19.6354	16.8877	18.4623	18.6498	18.938	25.6722	23.3752	17.8881	18.3968	18.5693	29.8194	20.5199	22.8497	44.7173	25.2864	22.0278	28.539	10.8852	19.7116	45.6896	337.563	27.4803	43.2144	26.1298	44.4962	384.813	103.149	51.7984	37.9097	26.1523	40.9603	104.562	988.881	48.3032	30.9699	55.2325	125.701	30.9692	55.4333	10.48	68.2815	3061.15	10036.9
mLutLut59	20.4039	20.7737	17.4249	17.7257	18.8208	18.9779	19.8576	19.2459	17.0392	17.1126	17.7762	20.9028	18.051	18.1307	24.496	19.7125	18.1092	22.4069	18.9819	4.00436	45.2003	93.2262	21.8436	61.2398	26.4626	56.7525	124.211	126.045	94.5556	51.1318	83.1019	48.0813	65.1195	325.993	58.509	41.9874	61.0788	26.7593	3.73351	81.5974	5.49694	56.6116	964.919	984.665
mLutLut6	22.131	22.273	19.0469	18.8754	21.1394	20.5682	19.1649	19.3693	17.8178	17.8384	18.8354	18.0021	18.4247	18.3012	18.8526	19.3176	17.2162	21.1038	11.5	17.8291	62.7093	342.566	34.3884	54.9616	31.0224	54.9261	1053.97	104.968	61.2182	49.8222	29.5071	49.4536	68.4493	248.668	59.707	44.2253	58.3605	409.492	42.6369	86.6091	9.78256	60.6372	113.463	31610
mLutLut62	23.664	22.3954	18.6254	21.8142	22.7729	21.6896	28.7006	26.116	22.2423	22.5115	21.1763	33.2467	24.6846	25.9146	48.6531	30.7721	28.7566	39.8973	12.0637	21.5824	64.5201	889.665	46.4838	159.455	103.507	135.821	1077.75	468.622	162.234	74.0131	124.908	99.6567	136.183	632.678	104.35	44.6698	262.031	240.996	33.5126	48.1319	45.517	96.209	2618.17	17538.4
mLutLut63	25.3728	23.4806	20.6486	22.712	22.388	23.3476	31.7138	28.499	21.548	23.2398	22.9362	36.4915	25.8591	30.5406	55.7023	31.1684	28.3333	34.7239	23.443	4.10584	45.3743	93.8968	23.4225	51.3254	27.8689	54.5835	160.099	112.283	81.4326	84.6875	49.8366	50.5505	120.359	920.231	52.0642	42.9296	59.2788	41.2461	3.59295	48.6192	6.81326	70.7237	3995.45	2518.71
mLutLut64	23.0486	22.3539	19.2991	19.9616	20.8149	21.2398	26.1784	24.5193	19.6582	19.9964	20.3424	29.2226	21.7566	22.4857	41.771	24.4882	21.8086	26.8675	12.3072	21.362	62.2123	306.676	37.2669	58.1591	26.1206	54.9276	168.707	108.444	124.007	137.427	34.0774	51.3871	137.605	527.189	54.1242	39.8103	72.2654	21.9036	35.8985	55.5169	9.27535	58.3789	1621.04	375.928
mLutLut67	16.6377	16.4457	14.24	14.6953	15.764	15.5489	18.7155	17.4932	14.1173	14.2532	14.7734	20.7035	15.4661	16.0652	28.0498	17.2272	15.4766	19.4191	8.82352	15.1008	38.7724	177.947	22.2253	33.4351	19.0272	35.4721	385.662	61.955	43.8415	31.5339	21.3958	31.8529	69.3724	378.613	35.3659	27.1582	39.4168	149.078	27.4469	47.9518	6.6678	51.9233	840.988	12169.5
mLutLut68	20.4539	18.8827	15.9688	18.8239	18.0593	18.5508	26.7398	23.6824	18.671	19.5128	18.6827	33.0058	21.938	24.9298	47.2755	28.5709	28.2575	33.8029	10.3842	20.9672	44.1411	455.203	28.3193	75.8636	44.0515	62.4126	437.248	174.197	163.497	86.8323	110.453	50.2039	90.8317	887.525	54.3617	29.1852	109.335	104.765	26.6532	61.974	16.8271	63.6458	4717.58	8341.5
mLutLut7	20.4356	20.7363	17.499	17.7101	18.9903	18.9219	18.5861	18.2805	16.7522	16.9151	17.7287	17.4433	17.3181	16.8686	18.9017	18.9692	16.9218	21.0866	10.8295	16.8371	56.4152	162.05	31.1418	44.4474	24.5376	47.4584	74.5453	81.9558	54.1992	43.3001	25.1813	43.7105	90.6461	258.279	51.9845	39.6477	53.909	19.6799	39.0707	75.5417	7.20112	60.7675	152.352	315.22
mLutLut70	26.3232	25.7229	20.8897	24.1786	23.6888	24.9964	31.6631	28.6717	24.612	24.8271	23.9329	39.3319	27.8082	30.9329	52.1674	33.6594	34.949	42.2993	13.2364	26.2718	65.1897	755.343	47.2942	142.252	82.6336	109.516	388.101	365.624	491.996	126.114	330.85	83.9266	132.076	649.751	92.7163	43.777	191.488	24.1619	36.3418	55.1532	37.318	85.1805	4354.36	447.946
mLutLut72	20.7048	19.3843	16.1718	19.6582	18.4304	19.6074	26.9011	23.6928	19.4902	19.7089	18.468	35.0334	22.9811	25.7878	46.9722	28.5554	29.3499	35.264	10.2324	28.3343	46.4159	609.357	33.757	124.263	65.4729	101.052	561.237	364.648	427.99	78.7586	492.16	70.1623	90.5577	501.614	63.8141	33.5881	179.4	109.181	24.1172	53.4125	25.8339	73.0989	4582.75	9134.64
mLutLut74	20.6896	18.9972	15.8919	19.2157	17.0473	19.3248	26.1624	22.7912	19.6737	20.2226	18.6549	32.4505	22.7637	25.6109	47.7891	29.7831	30.093	35.7962	10.0378	26.6885	44.5711	191.046	29.5807	89.8322	37.2928	46.2907	238.172	207.955	765.929	130.149	524.37	37.7005	78.2981	437.361	40.6069	26.7233	50.0573	61.1799	25.357	43.9593	13.1044	48.9156	4681.32	4918.9
mLutLut75	31.5169	30.2542	21.6006	28.6409	30.0799	28.3109	37.414	31.3474	30.8824	31.1335	27.3109	45.9658	35.3471	38.7033	67.4066	47.8604	48.0874	64.118	14.4475	33.5383	93.5596	2737.61	81.3067	634.077	325.876	378.051	1653.68	1543.4	588.072	198.347	850.203	221.937	201.726	693.644	235.715	70.2707	750.029	38.7181	27.3189	31.035	92.806	158.6	5762.86	1810.9
mLutLut77	28.121	24.2526	17.6747	25.6395	22.0924	24.119	34.3315	27.4067	27.4925	28.7407	22.6453	41.4573	31.6516	34.5591	64.526	49.2578	45.227	59.0721	11.6366	29.9124	63.5209	1642.71	56.3808	516.536	235.229	287.704	1112.47	1319.89	627.716	127.043	560.853	147.904	138.943	1263.3	155.103	44.0783	551	38.7204	16.4612	26.6884	62.1898	77.6575	4998.63	2723.94
mLutLut78	26.9829	24.686	17.8809	24.7326	23.8019	23.2174	32.7087	27.3757	27.4282	27.6359	23.4694	39.8992	31.2878	35.2595	66.7339	45.5587	43.2652	57.6204	11.9548	31.321	63.6485	2144.09	65.7068	623.866	264.752	331.287	1699.44	1400.67	1037.75	388.629	510.031	185.558	188.9	738.748	198.26	59.7473	828.843	42.0149	15.4484	32.514	71.2378	106.768	5645.3	2907.34
mLutLut79	27.3088	24.4679	18.8326	26.0143	26.642	24.0427	31.7457	27.4958	28.459	28.1689	23.5817	37.8466	30.7658	32.7943	53.75	43.5089	43.0227	56.0397	22.6154	1.25211	53.2946	1266.53	29.493	429.761	224.627	380.327	1845.29	1611.02	465.45	165.774	471.072	228.672	197.525	527.459	296.388	55.9748	872.181	49.5223	0.522671	23.8347	54.0472	177.405	3088.18	3066.83
mLutLut81	35.0994	32.1234	27.0841	34.9485	40.1732	32.429	40.5707	38.4954	39.2358	37.4959	32.0354	48.1673	39.9625	48.6484	65.0965	54.4684	52.4527	73.6479	17.6716	27.3584	110.252	2907.12	121.042	612.6	440.281	452.068	1938.57	1767.5	470.837	215.661	334.101	305.324	253.061	683.221	377.824	86.253	903.315	67.8135	22.8262	25.656	202.474	307.695	3213.8	1300.28
mLutLut82	28.6241	29.6261	23.377	28.3307	34.3286	26.9796	32.7063	31.7558	30.3087	28.4346	27.2799	39.6194	31.7076	34.3482	51.9786	38.1652	39.9028	64.256	14.749	32.9551	115.655	2561.4	99.1857	610.571	414.314	409.017	3400.11	1406.62	835.234	476.431	345.63	253.337	239.015	438.319	355.872	103.082	700.744	351.413	29.6704	48.3459	161.374	353.576	3477.85	19509.4
mLutLut83	34.7673	31.9451	25.0446	34.2551	37.1295	31.7022	42.9577	36.7872	37.9554	37.2162	31.2312	51.2267	41.2186	47.7971	73.2286	58.3305	54.9692	76.0609	16.6328	33.2668	107.901	3507.66	101.232	761.606	517.164	504.561	2212.72	1908.37	598.37	249.927	551.091	325.565	263.018	638.357	410.384	86.4847	1103.66	43.4339	21.2977	27.8496	151.902	230.5	4163.89	713.309
mLutLut85	18.7182	17.6614	15.3392	16.6278	16.8421	17.2673	22.9251	20.8504	16.1831	16.8105	16.9011	26.423	18.7623	20.8998	43.8441	22.53	20.1533	26.6858	9.67374	18.0091	41.4851	285.381	25.7715	59.6157	34.1021	47.8889	378.042	136.734	161.062	95.9687	69.0527	39.0302	93.1367	531.004	41.7052	26.6958	76.0415	108.886	27.8911	22.5937	12.4112	59.6205	1873.56	8848.42
mLutLut86	22.251	20.2548	17.8557	21.3017	19.5831	20.6408	28.2021	25.5288	20.3052	21.1352	20.1844	33.8797	24.039	23.9025	46.9853	31.0174	28.2553	36.6877	11.5455	24.9029	52.6068	238.189	29.5017	43.756	25.2499	46.1832	496.041	82.9119	161.567	70.4429	132.243	42.1496	86.2557	1124.15	46.0886	31.7523	57.6844	178.366	32.128	63.3288	9.30565	65.169	4721.01	14936.3
mLutLut87	21.0435	19.3288	16.6063	19.8465	18.3892	19.208	26.2238	23.7098	19.0406	19.8633	19.055	31.1689	22.479	25.2817	47.6996	28.2964	26.6718	34.1215	10.7019	20.9043	42.7061	333.455	27.8475	62.6797	34.201	51.0212	592.632	136.27	145.227	91.9646	91.4135	40.0436	91.4449	622.416	45.2638	27.4644	71.3703	202.8	28.1281	50.5585	13.3978	71.5683	3177.88	16988.7
mLutLut88	25.3482	25.5567	20.4571	23.0194	24.1399	23.583	28.3286	26.2463	22.5021	22.4883	22.5057	33.2003	25.1861	26.9244	43.3099	29.1772	28.636	37.4393	13.0838	26.1627	75.8678	950.459	50.0104	181.29	101.905	133.452	524.837	436.656	356.575	180.207	311.295	97.1938	141.029	548.462	108.978	52.865	265.967	26.8449	40.3844	86.2484	33.4119	105.011	3566.44	475.636
mLutLut89	27.5654	26.3922	20.6517	24.798	23.5857	25.8812	33.6654	28.8854	25.1583	25.5734	24.2086	41.6302	29.0028	33.1732	53.6354	35.4326	38.2612	44.5975	13.1556	33.5661	69.5829	755.434	45.5939	161.115	77.603	100.194	845.956	411.588	737.739	168.667	639.83	75.0706	110.709	465.585	80.1172	44.9222	158.91	195.637	35.3333	72.0423	26.6719	74.2796	7337.85	16231.3
mLutLut9	26.9859	27.245	23.1492	23.6118	25.061	25.2157	25.4275	25.0738	22.5982	22.737	23.6801	25.612	23.5307	23.6232	31.4364	27.6021	23.6677	29.4547	14.396	23.0575	76.1633	272.824	39.8501	59.0595	30.8551	60.5735	424.05	108.417	113.439	110.998	59.2715	55.06	119.139	666.211	67.1988	48.3211	78.0427	147.953	48.1451	105.265	9.00835	79.6032	360.662	10961.8
mLutLut90	23.7102	22.0671	17.3815	22.0259	18.7271	21.6457	31.0574	25.8446	22.287	23.1714	21.0372	36.5516	26.3447	30.777	57.5674	34.7878	35.3473	41.8803	11.1098	31.3089	47.2677	186.535	32.6248	93.1529	42.1933	48.2949	324.874	270.695	700.573	80.2648	590.401	41.1424	75.7037	590.761	41.9008	29.7091	43.8465	99.925	25.7761	46.1902	13.3232	44.7847	7224.94	8481.9
mLutLut92	33.7531	30.1422	21.9222	31.8205	27.8627	29.4951	42.3837	33.8608	33.4562	34.6777	28.0273	48.1565	39.0719	42.7616	80.4095	57.3949	54.4458	70.4103	14.5753	37.9537	87.1509	2021.98	72.7909	706.91	291.858	350.82	1514.11	1371.69	1202.72	404.987	917.434	165.702	199.241	905.024	223.133	68.4159	651.369	18.342	24.1701	46.4221	82.4825	111.947	7004.34	112.154
mLutLut93	29.3452	26.686	20.3822	28.3307	24.5978	26.763	37.7281	30.5296	30.0096	30.0768	25.5224	45.2306	33.5451	37.6232	65.6838	50.0318	47.0846	60.6682	13.3667	39.3978	78.9909	1619.16	64.7821	897.877	206.869	256.051	1071.13	1333.64	1056.73	424.233	943.968	130.696	139.811	1250.03	155.462	55.883	470.813	17.2628	23.5849	44.9673	66.6387	85.3251	6497.69	324.708
mLutLut94	19.2946	19.0734	15.512	16.5138	17.049	17.6775	18.3978	17.8473	16.064	16.111	16.1009	19.1803	17.0875	16.7062	22.5511	21.1201	17.5574	22.0453	17.3292	3.73958	39.1471	136.376	19.4099	66.1211	32.8826	65.8893	236.007	227.738	99.0523	47.2667	68.4768	53.5685	187.589	646.147	63.2204	37.0154	105.977	36.7815	3.56045	69.3758	7.58298	57.2842	647.585	2060.48
mLutLut95	22.3177	22.0048	18.4966	19.3849	20.7044	20.6563	24.2077	22.7595	18.9189	19.1529	19.7277	27.0527	20.5109	22.4641	41.2294	23.9321	21.1906	28.1575	11.8726	20.0075	55.8294	387.113	32.5029	61.524	31.9099	62.2799	357.09	160.018	88.2695	47.0069	36.6444	53.0331	146.084	693.637	58.5017	40.224	97.374	105.117	35.8163	59.4761	12.8554	74.3007	828.674	8384.32

## Sheet: Microsatellite loci
Multiplex	Primer	F/R	Sequence	Dye	Reference	Range	Repeat unit
1	Lut435	F	TGAAGCCCAGCTTGGTACTTC	6-FAM	Dallas and Piertney 1998	115-143	Dinucleotide
		R	ACAGACAGTATCCAAGGGACCTG	-
	Lut453	F	AGTGCTTTGTACTTGGTAATGG	HEX	Dallas and Piertney 1998	119-137	Dinucleotide
		R	AGACTGAAAGCTCTGTGAGGTC	-
	04OT05	F	TGGAGAAAAGCATTATCTTACTG	HEX	Huang et al. 2005	167-191	Tetranucleotide
		R	ATTCAGGGAGGCAGGAGAGC	-
	Lut717	F	TGTTGCCTTCAGAGTCCTGTG	NED	Dallas and Piertney 1998	173-203	Tetranucleotide
		R	GTCAGGCATTGTAACATATTCTCAG	-
	04OT22	F	CTATCTGACCATTGTCCCATGA	6-FAM	Huang et al. 2005	136-164	Tetranucleotide
		R	ACCCATGTAGGGTGCCATGCT	-
2	Lut604	F	TATGATCCTGGTAGATTAACTTTGTG	6-FAM	Dallas and Piertney 1998	125-140	Dinucleotide
		R	TTTCAACAATTCATGCTGGAAC	-
	Lut733	F	GATCTCATTTTAAATGTTCTTACCAC	6-FAM	Dallas and Piertney 1998	154-182	Tetranucleotide
		R	TGGTTCTCTTGCAGGATCTGG	-
	Lut615	F	TGCAAAATTAGGCATTTCATTCC	6-FAM	Dallas and Piertney 1998	195-229	Dinucleotide
		R	ATTCTCTTTTGCCCTTTGCTTC	-
	Lut902	F	CAGGAGTGAATGTAAAGAGTTGG	HEX	Dallas et al. 1999	142-182	Tetranucleotide
		R	CTTCACACCATTTGCAGACC	-
	Lut782	F	GAGATATCACTAAGCAATACACGATG	NED	Dallas and Piertney 1998	158-200	Tetranucleotide
		R	ACAAAGACTGAGCAAAACAAGC	-
3	Lut818	F	AAGGATGTGAAACAGCATTG	6-FAM	Dallas and Piertney 1998	155-188	Tetranucleotide
		R	CCATTTTATACACATAAATCGGAT	-
	Lut701	F	GGAAACTGTTAAAGGAGCTCACC	6-FAM	Dallas and Piertney 1998	192-248	Tetranucleotide
		R	CAGTGTTCATAAGGATGCTCCTAC	-
	Lut833	F	CAAATATCCTTTGGACAGTCAG	HEX	Dallas and Piertney 1998	151-178	Tetranucleotide
		R	GAAGTTATCTAATTTGGCAGTGG	-
	Lut715	F	TTCACAATAGCCAAGATATGGAC	HEX	Dallas and Piertney 1998	187-216	Tetranucleotide
		R	TGGCATAATATCCTTTCTCATGG	-
	Lut832	F	TGATACTTTCTACCCAGGTGTC	NED	Dallas and Piertney 1998	177-201	Tetranucleotide
		R	TCCTTAGCATTATCTTATTTACCAC	-

## Sheet: Microsatellite data
UWCref	Notes	New ID	Stronghold	Lut 435	Lut 435	Lut 453	Lut 453	04OT05	04OT05	Lut 717	Lut 717	04OT22	04OT22	Lut 604	Lut 604	Lut 733	Lut 733	Lut 615	Lut 615	Lut 902	Lut 902	Lut 782	Lut 782	Lut 818	Lut 818	Lut 701	Lut 701	Lut 833	Lut 833	Lut 715	Lut 715	Lut 832	Lut 832
2768	mLutLut26	mLutLut5	SWEng	123	123	129	131	171	171	175	191	151	151	127	137	170	170	223	223	149	149	188	188	176	184	206	210	154	166	212	212	193	197
2846	mLutLut34	mLutLut6	SWEng	135	135	123	123	183	187	175	191	151	151	127	137	170	170	223	225	149	161	188	188	158	176	206	210	158	166	212	212	193	197
2848	mLutLut42	mLutLut7	SWEng	135	135	131	131	171	187	175	191	151	151	127	127	170	170	223	223	149	149	188	188	180	184	206	206	154	158	212	216	193	197
3071	mLutLut58	mLutLut9	SWEng	123	135	127	131	171	171	191	191	151	156	127	135	170	170	223	225	149	166	188	188	158	184	206	210	154	158	212	212	193	193
3378	mLutLut43	mLutLut19	East	139	143	127	131	179	179	195	199	151	151	127	127	166	170	219	227	149	174	161	165	158	172	201	244	166	170	204	204	181	185
3385	mLutLut59	mLutLut21	East	117	139	123	131	179	191	179	199	160	164	127	133	156	156	217	217	166	166	165	188	176	180	201	206	162	174	188	204	181	193
3412	mLutLut91	mLutLut25	Wales	123	133	127	127	179	179	175	195	151	156	127	137	174	174	219	225	166	166	188	188	158	158	201	201	166	166	204	216	189	193
3416	mLutLut12	mLutLut27	North	135	139	123	127	175	179	191	199	147	156	133	135	166	170	215	223	145	166	165	188	158	180	201	206	170	178	204	208	193	197
3435	mLutLut28	mLutLut29	North	123	139	129	131	171	183	191	191	151	151	131	133	166	170	219	219	145	145	188	188	158	158	206	206	162	162	200	200	181	181
3465	mLutLut68	mLutLut34	North	123	135	127	135	171	175	191	195	151	156	127	137	170	170	229	229	145	166	196	196	158	176	201	206	154	158	204	212	189	193
3496	mLutLut84	mLutLut36	SWEng	123	135	123	131	171	171	191	191	151	151	127	127	170	170	225	225	149	161	188	188	158	176	206	210	166	166	204	212	197	197
3533	mLutLut13	mLutLut39	SWEng	123	135	123	131	187	187	175	175	151	151	127	127	170	178	225	225	161	161	188	188	176	184	206	210	166	166	204	212	185	197
3555	mLutLut37	mLutLut42	Wales	123	123	127	127	171	179	191	191	156	156	127	137	170	174	219	223	149	149	188	188	176	184	201	206	154	166	204	204	189	189
3557	mLutLut45	mLutLut43	North	123	131	123	127	175	175	191	191	151	156	127	127	170	170	223	229	145	170	188	188	158	158	193	201	158	162	200	200	189	193
3579	mLutLut77	mLutLut47	Wales	123	123	127	127	171	179	191	195	156	156	137	137	170	174	221	225	149	170	165	165	158	184	201	206	158	166	204	204	189	189
3597	mLutLut14	mLutLut51	Wales	123	123	127	131	179	179	191	191	156	160	131	137	174	174	219	219	149	170	188	188	158	158	201	201	154	154	204	212	189	189
3603	mLutLut38	mLutLut54	Wales	123	123	127	127	179	179	191	195	156	156	127	127	174	174	219	219	170	170	165	188	180	184	201	201	154	166	204	204	189	193
3614	mLutLut62	mLutLut57	Wales	123	135	125	127	171	179	175	191	156	156	127	131	174	178	219	225	166	166	161	188	158	158	201	201	158	166	204	204	185	189
3615	mLutLut70	mLutLut58	Wales	135	135	123	127	171	179	191	191	151	160	127	137	174	174	219	219	149	166	165	188	176	180	197	201	154	170	204	208	189	193
3616	mLutLut78	mLutLut59	Wales	123	123	127	127	179	187	191	191	156	156	127	137	174	178	225	225	145	145	161	165	176	184	201	201	154	154	204	212	189	189
3626	mLutLut7	mLutLut62	North	123	123	123	123	171	179	191	195	151	156	135	135	166	166	217	217	170	170	196	196	176	180	206	210	166	170	200	204	197	197
3631	mLutLut15	mLutLut63	East	123	143	123	131	171	179	191	191	142	142	135	135	166	174	221	227	166	166	165	188	158	176	197	206	154	162	188	204	181	193
3632	mLutLut23	mLutLut64	East	135	143	123	127	179	191	175	191	160	164	133	133	166	174	217	223	170	174	188	188	176	180	201	210	162	174	204	204	185	185
3636	mLutLut47	mLutLut67	North	129	141	123	127	175	175	191	203	156	156	127	127	170	174	215	215	170	170	188	192	158	180	197	206	170	170	200	204	189	189
3637	mLutLut55	mLutLut68	North	137	137	123	123	179	179	195	199	147	156	127	131	166	170	219	221	145	166	196	196	172	176	197	201	154	170	200	200	189	189
3650	mLutLut71	mLutLut70	North	135	135	127	131	171	175	191	191	151	156	127	137	166	170	215	225	170	170	188	196	158	180	206	210	154	158	200	200	189	193
3661	mLutLut87	mLutLut72	North	123	129	129	131	171	179	195	199	142	156	131	137	170	174	219	227	145	145	188	188	158	158	201	206	154	166	200	204	185	189
3670	mLutLut8	mLutLut74	East	139	143	127	131	179	179	191	199	156	160	127	133	166	166	223	229	149	166	165	188	176	176	201	206	154	154	204	212	181	181
3680	mLutLut16	mLutLut75	Wales	123	123	127	127	179	183	175	191	156	160	131	137	174	174	219	221	166	170	188	188	158	180	201	201	158	170	204	208	189	193
3693	mLutLut31	mLutLut77	SWEng	123	135	131	133	179	191	191	195	151	156	127	135	170	170	223	225	149	153	188	188	158	180	210	210	162	162	200	204	193	193
3697	mLutLut40	mLutLut78	East	123	123	127	127	171	187	191	195	151	160	127	127	-	-	217	219	174	182	165	165	158	180	206	244	166	174	204	204	185	185
3699	mLutLut48	mLutLut79	North	123	143	127	127	179	179	195	199	151	151	131	131	166	166	219	219	166	170	192	196	176	180	201	210	154	158	200	208	193	197
3708	mLutLut64	mLutLut81	East	123	143	131	131	171	171	191	191	142	142	135	135	166	166	219	221	166	166	165	188	158	176	197	197	154	174	204	204	181	181
3711	mLutLut72	mLutLut82	North	123	133	123	123	171	179	191	191	151	151	127	127	170	170	223	229	161	170	165	165	158	158	201	206	158	174	200	208	189	197
3718	mLutLut80	mLutLut83	East	143	143	123	123	171	187	175	175	142	156	131	135	156	166	223	223	166	166	188	188	176	176	201	206	154	174	204	204	181	181
3722	mLutLut96	mLutLut85	East	123	135	123	127	183	183	175	195	142	160	127	129	166	170	223	223	145	170	165	188	180	180	206	248	154	174	204	204	185	189
3735	mLutLut9	mLutLut86	North	123	137	125	135	175	183	199	199	156	156	127	137	166	166	219	219	145	166	161	196	158	158	197	206	158	174	208	208	193	193
3745	mLutLut17	mLutLut87	Wales	123	123	123	127	171	179	175	191	156	160	127	127	170	178	223	223	170	170	188	188	158	176	201	210	154	154	204	208	185	189
3752	mLutLut25	mLutLut88	Wales	123	133	127	127	171	183	191	195	156	160	127	137	170	174	219	225	166	166	161	161	158	184	201	201	162	166	204	212	189	193
3757	mLutLut33	mLutLut89	Wales	123	123	127	131	179	179	191	195	156	160	127	127	174	174	219	219	170	170	161	165	158	180	201	201	166	166	204	208	189	193
3767	mLutLut41	mLutLut90	East	117	135	123	131	191	191	175	195	151	156	129	131	166	170	219	227	153	170	188	188	158	158	201	206	154	166	204	204	189	189
3779	mLutLut57	mLutLut92	East	135	135	123	129	175	179	195	195	147	160	127	137	170	170	225	225	149	166	165	165	158	184	197	210	162	166	200	204	189	189
3781	mLutLut65	mLutLut93	East	123	143	131	131	187	187	175	195	142	151	131	133	156	166	223	225	174	174	188	188	176	176	201	201	154	158	204	204	181	193
3786	mLutLut73	mLutLut94	SWEng	135	135	127	131	187	187	191	191	142	151	127	127	174	174	225	225	149	161	188	188	158	180	210	210	154	154	212	212	193	193
3795	mLutLut81	mLutLut95	North	123	143	127	131	171	171	191	195	156	156	131	135	166	170	215	217	145	170	196	196	158	180	197	201	158	170	204	208	193	197

## Sheet: Mitochondrial lineages
Source	Sample accession	Location	Publication	Previously assigned linneage	Linneage assigned in this study	Whole mitochondrial genome haplotype	Control Region Haplotype
GenBank	LC049377	China	(Waku et al. 2016)	1	1	1_02
GenBank	LC049378	China	(Waku et al. 2016)	1	1	1_03
GenBank	MW573979	Daejeon, South Korea	(Kim and Jo 2021)	-	2	2_04
SRA	SRR11679564	Denmark	(Margaryan et al. 2021)	-	3	3_18
This study	mLutLut19	East	This study	-	1	1_01	Lut3
This study	mLutLut21	East	This study	-	3	3_03	Lut1
This study	mLutLut63	East	This study	-	1	1_01	Lut3
This study	mLutLut64	East	This study	-	3	3_12	Lut6
This study	mLutLut74	East	This study	-	3	3_03	Lut1
This study	mLutLut78	East	This study	-	3	3_03	Lut1
This study	mLutLut81	East	This study	-	3	3_03	Lut1
This study	mLutLut83	East	This study	-	1	1_01	Lut3
This study	mLutLut85	East	This study	-	1	1_01	Lut3
This study	mLutLut90	East	This study	-	3	3_17	Lut1
This study	mLutLut92	East	This study	-	3	3_07	Lut1
This study	mLutLut93	East	This study	-	3	3_07	Lut1
GenBank	LC049955	Kanagawa, Japan	(Waku et al. 2016)	1	1	1_06
GenBank	MW316682	Kinmen, Taiwan	Jang-Liaw et al. unpublished	-	1	1_08
GenBank	LC050126	Kochi, Japan	(Waku et al. 2016)	L. l. nippon	L. l. nippon	-
GenBank	EF672696	Korea	(Ki et al. 2010)	-	2	2_01
GenBank	FJ236015/NC_011358	Korea	(Jang et al. 2009)	2	2	2_02
GenBank	LC094961	Laos	Waku et al. unpublished	-	1	1_07
SRA	SRR19383068	Narvik, Norway	(de Ferran et al. 2022)	-	3	3_20
This study	mLutLut27	North	This study	-	3	3_08	Lut1
This study	mLutLut29	North	This study	-	3	3_09	Lut4
This study	mLutLut34	North	This study	-	3	3_10	Lut1
This study	mLutLut43	North	This study	-	3	3_05	Lut1
This study	mLutLut62	North	This study	-	3	3_05	Lut1
This study	mLutLut67	North	This study	-	3	3_13	Lut1
This study	mLutLut68	North	This study	-	3	3_05	Lut1
This study	mLutLut70	North	This study	-	3	3_14	Lut1
This study	mLutLut72	North	This study	-	3	3_15	Lut1
This study	mLutLut79	North	This study	-	3	3_16	Lut1
This study	mLutLut82	North	This study	-	3	3_05	Lut1
This study	mLutLut86	North	This study	-	3	3_08	Lut1
This study	mLutLut95	North	This study	-	3	3_05	Lut1
GenBank	KY117556	Outgroup	(Mohd Salleh et al. 2017)
GenBank	LC049954	Sakhalin, Russia	(Waku et al. 2016)	2	2	2_03
GenBank	LC049952	Sichuan, China	(Waku et al. 2016)	1	1	1_04
This study	mLutLut36	SWEng	This study	-	3	3_02	Lut1
This study	mLutLut39	SWEng	This study	-	3	3_01	Lut1
This study	mLutLut5	SWEng	This study	-	3	3_01	Lut1
This study	mLutLut6	SWEng	This study	-	3	3_01	Lut1
This study	mLutLut7	SWEng	This study	-	-	-	-
This study	mLutLut77	SWEng	This study	-	3	3_01	Lut1
This study	mLutLut9	SWEng	This study	-	3	3_01	Lut1
This study	mLutLut94	SWEng	This study	-	3	3_02	Lut1
GenBank	LR822067/NC_062277	SWEng, UK	(Mead et al. 2020)	-	1	1_01
SRA	SRR19383067	Tyumen Oblast, Russia	(de Ferran et al. 2022)	-	3	3_19
GenBank	LC049953	Unknown	(Waku et al. 2016)	1	1	1_05
This study	mLutLut25	Wales	This study	-	3	3_04	Lut6
This study	mLutLut42	Wales	This study	-	3	3_04	Lut6
This study	mLutLut47	Wales	This study	-	3	3_04	Lut6
This study	mLutLut51	Wales	This study	-	3	3_11	Lut7
This study	mLutLut54	Wales	This study	-	3	3_04	Lut6
This study	mLutLut57	Wales	This study	-	3	3_06	Lut1
This study	mLutLut58	Wales	This study	-	3	3_06	Lut1
This study	mLutLut59	Wales	This study	-	3	3_04	Lut6
This study	mLutLut75	Wales	This study	-	3	3_04	Lut6
This study	mLutLut87	Wales	This study	-	3	3_06	Lut1
This study	mLutLut88	Wales	This study	-	3	3_04	Lut6
This study	mLutLut89	Wales	This study	-	3	3_04	Lut6

## Sheet: Survey data
	River basin district	Stronghold	Region' for plotting	Number of sites surveyed	Number of positive sites					Percentage of positive sites
National Survey					1977-79	1984-86	1991-94	2000-02 (2002 in Wales, 2003-04 in Scotland)	2009-10	1977-79	1984-86	1991-94	2000-02 (2002 in Wales, 2003-04 in Scotland)	2009-10
England	Anglian	East	East	622	20	8	52	166	350	0.0321543	0.0128617	0.0836013	0.266881	0.562701
England	Southern	East	East	244	5	7	9	13	23	0.0204918	0.0286885	0.0368852	0.0532787	0.0942623
England	Thames	East	East	169	0	0	4	13	89	0	0	0.0236686	0.0769231	0.526627
			East_total	1035	25	15	65	192	462	0.0241546	0.0144928	0.0628019	0.185507	0.446377
England	Trent	N/A	N/A	238	0	0	12	58	92	0	0	0.0504202	0.243697	0.386555
England	North West	North	North_England	322	9	31	93	110	187	0.0279503	0.0962733	0.28882	0.341615	0.580745
England	Northumbria	North	North_England	169	14	17	45	85	135	0.0828402	0.100592	0.266272	0.502959	0.798817
England	Yorkshire	North	North_England	227	4	5	25	44	144	0.0176211	0.0220264	0.110132	0.193833	0.634361
			North_England_total	718	27	53	163	239	466	0.0376045	0.0738162	0.227019	0.332869	0.649025
Scotland	Dumfries & Galloway	North	North_Scotland	82	76	76	80	80	-	0.926829	0.926829	0.97561	0.97561	-
Scotland	Forth & Borders	North	North_Scotland	289	48	67	118	250	-	0.16609	0.231834	0.408304	0.865052	-
Scotland	Grampian	North	North_Scotland	133	104	106	117	126	-	0.781955	0.796992	0.879699	0.947368	-
Scotland	Strathclyde & Ayrshire	North	North_Scotland	71	17	21	40	59	-	0.239437	0.295775	0.56338	0.830986	-
Scotland	Tayside & Clackmannanshire	North	North_Scotland	128	68	91	105	121	-	0.53125	0.710938	0.820312	0.945312	-
			North_Scotland_total	703	313	361	460	636	-	0.445235	0.513514	0.654339	0.904694	-
England	South West	Southwest	Southwest	388	91	167	259	322	331	0.234536	0.430412	0.667526	0.829897	0.853093
England	Wessex	Southwest	Southwest	151	2	1	29	63	115	0.013245	0.00662252	0.192053	0.417219	0.761589
			Southwest_total	539	93	168	288	385	446	0.172542	0.311688	0.534323	0.714286	0.827458
England	Dee	Wales	Wales	12	0	1	5	6	8	0	0.0833333	0.416667	0.5	0.666667
England	Severn	Wales	Wales	328	13	22	105	127	194	0.0396341	0.0670732	0.320122	0.387195	0.591463
England	Wye	Wales	Wales	70	12	23	49	58	58	0.171429	0.328571	0.7	0.828571	0.828571
Wales	Anglesey	Wales	Wales	39	7.02	0	0	7.02	26.91	0.18	0	0	0.18	0.69
Wales	Cleddau	Wales	Wales	56	22.96	30.24	39.76	54.32	54.32	0.41	0.54	0.71	0.97	0.97
Wales	Clwyd	Wales	Wales	27	1.08	8.91	17.01	25.92	25.92	0.04	0.33	0.63	0.96	0.96
Wales	Conwy	Wales	Wales	31	0.93	5.89	10.85	27.9	29.76	0.03	0.19	0.35	0.9	0.96
Wales	Dee	Wales	Wales	53	15.9	21.2	25.97	46.11	49.82	0.3	0.4	0.49	0.87	0.94
Wales	Dyfi/Mawddach	Wales	Wales	92	9.2	29.44	47.84	53.36	71.76	0.1	0.32	0.52	0.58	0.78
Wales	Glaslyn/Lleyn	Wales	Wales	92	16.56	16.56	15.64	35.88	86.48	0.18	0.18	0.17	0.39	0.94
Wales	Loughor	Wales	Wales	47	0	0	22.09	38.07	47	0	0	0.47	0.81	1
Wales	Mid Glam	Wales	Wales	53	1.06	0	1.06	11.13	38.16	0.02	0	0.02	0.21	0.72
Wales	Severn	Wales	Wales	101	40.4	67.67	67.67	86.86	94.94	0.4	0.67	0.67	0.86	0.94
Wales	Taff	Wales	Wales	21	0	1.05	6.09	15.96	16.8	0	0.05	0.29	0.76	0.8
Wales	Teifi	Wales	Wales	73	27.74	29.2	43.07	70.81	70.08	0.38	0.4	0.59	0.97	0.96
Wales	Tywi	Wales	Wales	86	12.04	57.62	59.34	66.22	81.7	0.14	0.67	0.69	0.77	0.95
Wales	Usk	Wales	Wales	56	6.16	14	28	45.92	50.4	0.11	0.25	0.5	0.82	0.9
Wales	Wye	Wales	Wales	118	28.32	73.16	97.94	110.92	114.46	0.24	0.62	0.83	0.94	0.97
Wales	Ystwyth	Wales	Wales	63	18.9	37.8	45.99	45.99	56.7	0.3	0.6	0.73	0.73	0.9
			Wales_total	1418	233.27	438.74	687.32	933.39	1175.21	0.164506	0.309408	0.484711	0.658244	0.82878
